# Supplementary material for: Changes in the Tumor Immune Microenvironment during Disease Progression in Patients with Ovarian Cancer
Source: Cancers (Basel). 2020 Dec 18;12(12):3828. doi: 10.3390/cancers12123828 (PMC7767114; doi:10.3390/cancers12123828)
Supplement: Supplementary file 1 [file cancers-12-03828-s001.zip]

Archive with 2 entries (2 files):
- cancers-996328-supplement.docx
- Table S1_Patient Characteristics.xlsx
