# Supplementary material for: Changes in the Tumor Immune Microenvironment during Disease Progression in Patients with Ovarian Cancer
Source: Cancers (Basel). 2020 Dec 18;12(12):3828. doi: 10.3390/cancers12123828 (PMC7767114; doi:10.3390/cancers12123828)
Supplement: Supplementary file 1 [file cancers-12-03828-s001.zip › Table S1_Patient Characteristics.xlsx]

## Sheet: Ark1
	Diagnosis									At protocol inclusion
Patient ID	Year	Age	FIGO	Neo-adj	Primary surgery	Adjuvant	Primary pathology	RFS	Palliative chemo	Year	Age	Secondary surgery	Tissue location	Secondary pathology	T-cells	PFS	OS	Time between 1st and 2nd sample (months)
GY1508.03	2001-jul	45	III	N	Macroradical	Carbo/tax	sAD	2003-sep	carbo/tax/gemci (P), carbo (P), carbo/tax (P), carbo/caelyx (P), topo (P), tax/gemci (P), beva (P), beva/vitamin E (P)	2015-sep	58	2015-sep	LN (neck)		N	2015-10-12	2016-02-08	171
GY1508.04	2007-oct	42	IIIc	N	Macroradical	Carbo/tax	sAD	2008-dec	Carbo/tax/vori, caelyx, topotecan, bevacizumab, veli	2015-oct	50	2015-oct	LN (Inguinal)		2015-11-25	2016-02-26	2016-05-03	97
GY1508.05	2013-may	44	IV	N	Macroradical	Carbo/tax	sAD	2014-jul	Carbo/tax (P), caelyx (P)	2015-dec	47	2015-dec	Pleura	sAC	n/a	2016-02-02	2016-02-25	32
GY1508.06	2015-may	65	IV	Carbo/tax	Macroradical	Carbo/caelyx/bevacizumab	sAD	2015-nov	Carbo/tax (P), caelyx (P)	2015-dec	65	2016-jan	Peritoneal carcinose	sAC	2016-02-24	2016-05-26	2016-07-07	9
GY1508.07	2011-aug		IIIb	N		Carbo/tax	sAD		Carbo (P), veli (P), caelyx (P)		58	2016-mar			N			56
GY1508.08	2010-jul		IIIc	N		Carbo/tax	sAD		Carbo/tax (P), carbo/caelyx (P), topo (P), gemci (P), tax (P)		59	2016-apr						70
GY1508.09	2011-jul		IIIc	N		Carbo/tax	sAD		Nira/beva (P)		57	2016-may			N			59
GY1508.10	2013-may		IIIc	N		Carbo/tax/bevacizumab	sAD		Carbo/caelyx (P)		65	2016-jun						38
GY1508.11	2014-feb		IIIc	N		Carbo/tax	sAD		Tax/caelyx/beva (P), beva (M)		55	2016-sep						32

## Sheet: Ark2
	Patient ID	Year	FIGO	Primary pathology	Neo-adjuvant therapy	Adjuvant	Palliative chemotherapy	Age	Secondary surgery	Time between 1st and 2nd sample (months)
	GY1508.03	2001-jul	III	sAD	N	Carbo/tax	carbo/tax/gemci (P), carbo (P), carbo/tax (P), carbo/caelyx (P), topo (P), tax/gemci (P), beva (P), beva/vitamin E (P)	58	2015-sep	171
	GY1508.04	2007-oct	IIIc	sAD	N	Carbo/tax	Carbo/tax/vori, caelyx, topotecan, bevacizumab, veli	50	2015-oct	97
	GY1508.05	2013-may	IV	sAD	N	Carbo/tax	Carbo/tax (P), caelyx (P)	47	2015-dec	32
	GY1508.06	2015-may	IV	sAD	Carbo/tax	Carbo/caelyx/bevacizumab	Carbo/tax (P), caelyx (P)	65	2016-jan	9
	GY1508.07	2011-aug	IIIb	sAD	N	Carbo/tax	Carbo (P), veli (P), caelyx (P)	58	2016-mar	56
	GY1508.08	2010-jul	IIIc	sAD	N	Carbo/tax	Carbo/tax (P), carbo/caelyx (P), topo (P), gemci (P), tax (P)	59	2016-apr	70
	GY1508.09	2011-jul	IIIc	sAD	N	Carbo/tax	Nira/beva (P)	57	2016-may	59
	GY1508.10	2013-may	IIIc	sAD	N	Carbo/tax/bevacizumab	Carbo/caelyx (P)	65	2016-jun	38
	GY1508.11	2014-feb	IIIc	sAD	N	Carbo/tax	Tax/caelyx/beva (P), beva (M)	55	2016-sep	32
